# Supplementary material for: Pandemic transit: examining transit use changes and equity implications in Boston, Houston, and Los Angeles
Source: Transportation (Amst). 2022 Oct 28:1–29. Online ahead of print. doi: 10.1007/s11116-022-10345-1 (PMC9616403; doi:10.1007/s11116-022-10345-1)
Supplement: Supplementary file 1 — Supplementary file1 (XLSX 19 kb) [file 11116_2022_10345_MOESM1_ESM.xlsx]

## Sheet: A1 April 2019 to 2020
Table A1: Change in average weekday ridership from April 2019 to 2020
	Model 1A	Model 1B	Model 1C	Model 1D	Model 1E	Model 1F	Model 1G	Model 1H	Model 1I	Model 1J	Model 1K	Model 1
Region (reference: Boston)
Houston	0.181***	0.156***	0.139***	0.119***	0.119***	0.126***	0.125***	0.127***	0.125***	0.126***	0.125***	0.126***
	(0.008)	(0.009)	(0.009)	(0.009)	(0.009)	(0.010)	(0.010)	(0.010)	(0.011)	(0.011)	(0.011)	(0.012)
Los Angeles	0.122***	0.093***	0.092***	0.094***	0.094***	0.097***	0.100***	0.103***	0.102***	0.102***	0.102***	0.103***
	(0.007)	(0.008)	(0.008)	(0.008)	(0.008)	(0.009)	(0.009)	(0.009)	(0.010)	(0.010)	(0.010)	(0.011)
Economic
Unemployment rate (%)											-0.033	-0.032
											(0.089)	(0.089)
Below poverty line (%)									0.023	0.023	0.026	0.026
									(0.037)	(0.037)	(0.038)	(0.038)
Race/ethnicity
Hispanic (%)		0.081***	0.099***	0.112***	0.112***	0.112***	0.106***	0.099***	0.096***	0.096***	0.096***	0.096***
		(0.010)	(0.010)	(0.010)	(0.010)	(0.010)	(0.010)	(0.012)	(0.013)	(0.013)	(0.013)	(0.014)
African American / Black (%)				0.148***	0.148***	0.139***	0.132***	0.126***	0.123***	0.123***	0.125***	0.125***
				(0.016)	(0.016)	(0.016)	(0.016)	(0.017)	(0.018)	(0.018)	(0.019)	(0.019)
Other non-white race/ethnicity (%)								-0.022	-0.023	-0.023	-0.023	-0.024
								(0.023)	(0.023)	(0.023)	(0.023)	(0.023)
Travel
Workers commuting via transit (%)				\								0.006
												(0.045)
Households with vehicle available (%)						-0.134***	-0.137***	-0.139***	-0.123**	-0.128**	-0.128**	-0.126**
						(0.032)	(0.032)	(0.032)	(0.041)	(0.042)	(0.042)	(0.047)
Able to WFH (based on worker location)							-0.112***	-0.112***	-0.112***	-0.111***	-0.111***	-0.111***
							(0.024)	(0.024)	(0.024)	(0.024)	(0.024)	(0.024)
Built environment
Miles to CBD						0.002***	0.002***	0.002***	0.002***	0.002***	0.002***	0.002***
						(0.001)	(0.001)	(0.001)	(0.001)	(0.001)	(0.001)	(0.001)
Natural log, population density			-0.020***	-0.023***	-0.023***	-0.026***	-0.027***	-0.027***	-0.027***	-0.027***	-0.027***	-0.027***
			(0.004)	(0.003)	(0.003)	(0.004)	(0.004)	(0.004)	(0.004)	(0.004)	(0.004)	(0.004)
Tract share of total ridership										-1.764	-1.733	-1.757
										(3.133)	(3.136)	(3.142)
Constant	-0.795***	-0.807***	-0.624***	-0.617***	-0.617***	-0.504***	-0.447***	-0.444***	-0.461***	-0.454***	-0.453***	-0.455***
	(0.006)	(0.006)	(0.032)	(0.032)	(0.032)	(0.054)	(0.055)	(0.055)	(0.061)	(0.062)	(0.063)	(0.066)
Observations	2,625	2,625	2,625	2,625	2,625	2,617	2,616	2,616	2,616	2,616	2,614	2,614
R-squared	0.154	0.175	0.186	0.212	0.212	0.221	0.228	0.228	0.228	0.228	0.228	0.228
Standard errors in parentheses	*** p<0.001, ** p<0.01, * p<0.05, ^ p<0.10

## Sheet: A2 October 2019 to 2020
Table A2: Change in average weekday ridership from October 2019 to 2020
	Model 2A	Model 2B	Model 2C	Model 2D	Model 2E	Model 2F	Model 2G	Model 2H	Model 2I	Model 2J	Model 2K	Model 2
Region (reference: Boston)
Houston	0.070***	0.033***	0.029***	0.019^	0.032**	0.036**	0.034**	0.030*	0.029*	0.029*	0.029*	0.029*
	(0.010)	(0.010)	(0.010)	(0.010)	(0.011)	(0.011)	(0.011)	(0.013)	(0.013)	(0.013)	(0.013)	(0.014)
Los Angeles	0.052***	0.011	0.013	0.001	0.011	0.022*	0.019^	0.016	0.015	0.016	0.017	0.017
	(0.008)	(0.009)	(0.009)	(0.009)	(0.010)	(0.010)	(0.010)	(0.012)	(0.012)	(0.012)	(0.012)	(0.012)
Economic
Unemployment rate (%)							0.146	0.143	0.130	0.130	0.141	0.139
							(0.091)	(0.092)	(0.098)	(0.098)	(0.098)	(0.101)
Below poverty line (%)												0.003
												(0.043)
Race/ethnicity
Hispanic (%)		0.115***	0.103***	0.113***	0.106***	0.084***	0.084***	0.085***	0.087***	0.087***	0.085***	0.085***
		(0.011)	(0.011)	(0.011)	(0.011)	(0.013)	(0.013)	(0.013)	(0.014)	(0.014)	(0.014)	(0.015)
African American / Black (%)									0.008	0.007	0.008	0.007
									(0.021)	(0.021)	(0.021)	(0.022)
Other non-white race/ethnicity (%)						-0.081***	-0.075**	-0.075**	-0.072**	-0.071**	-0.071**	-0.072**
						(0.024)	(0.024)	(0.024)	(0.026)	(0.026)	(0.026)	(0.026)
Travel
Workers commuting via transit (%)								-0.028	-0.031	-0.027	-0.025	-0.024
								(0.049)	(0.049)	(0.051)	(0.051)	(0.051)
Households with vehicle available (%)					-0.120***	-0.124***	-0.108**	-0.122**	-0.122**	-0.125**	-0.125***	-0.122*
					(0.032)	(0.032)	(0.034)	(0.041)	(0.041)	(0.043)	(0.043)	(0.053)
Able to WFH (based on worker location)			-0.238***	-0.232***	-0.233***	-0.231***	-0.231***	-0.232***	-0.231***	-0.232***	-0.230***	-0.230***
			(0.028)	(0.028)	(0.028)	(0.028)	(0.028)	(0.028)	(0.028)	(0.028)	(0.028)	(0.028)
Built environment
Miles to CBD				0.002***	0.003***	0.003***	0.003***	0.003***	0.003***	0.003***	0.003***	0.003***
				(0.001)	(0.001)	(0.001)	(0.001)	(0.001)	(0.001)	(0.001)	(0.001)	(0.001)
Natural log, population density										-0.001	-0.001	-0.001
										(0.005)	(0.005)	(0.005)
Tract share of total ridership											-0.821	-0.814
											(3.571)	(3.573)
Constant	-0.592***	-0.608***	-0.523***	-0.542***	-0.450***	-0.434***	-0.455***	-0.437***	-0.438***	-0.424***	-0.428***	-0.430***
	(0.007)	(0.007)	(0.012)	(0.013)	(0.027)	(0.028)	(0.031)	(0.044)	(0.045)	(0.067)	(0.068)	(0.075)
Observations	2,639	2,639	2,638	2,638	2,630	2,630	2,628	2,628	2,628	2,628	2,627	2,627
R-squared	0.022	0.060	0.086	0.091	0.097	0.101	0.101	0.102	0.102	0.102	0.101	0.101
Standard errors in parentheses	*** p<0.001, ** p<0.01, * p<0.05, ^ p<0.10

## Sheet: A3 April 20 to October 20
Table A3: Change in average weekday ridership from April 2020 to October 2020
	Model 3A	Model 3B	Model 3C	Model 3D	Model 3E	Model 3F	Model 3G	Model 3H	Model 3I	Model 3J	Model 3K	Model 3
Region (reference: Boston)
Houston	-0.858***	-0.799***	-0.771***	-0.683***	-0.675***	-0.687***	-0.677***	-0.664***	-0.689***	-0.682***	-0.673***	-0.672***
	(0.035)	(0.036)	(0.036)	(0.040)	(0.040)	(0.040)	(0.040)	(0.045)	(0.051)	(0.051)	(0.052)	(0.052)
Los Angeles	-0.768***	-0.793***	-0.807***	-0.735***	-0.743***	-0.751***	-0.732***	-0.721***	-0.743***	-0.746***	-0.734***	-0.733***
	(0.030)	(0.030)	(0.030)	(0.033)	(0.033)	(0.033)	(0.035)	(0.039)	(0.044)	(0.044)	(0.046)	(0.047)
Economic
Unemployment rate (%)										0.490	0.479	0.479
										(0.375)	(0.376)	(0.376)
Below poverty line (%)					-0.411***	-0.340**	-0.370**	-0.434**	-0.458**	-0.505**	-0.492**	-0.491**
					(0.118)	(0.120)	(0.121)	(0.156)	(0.157)	(0.161)	(0.162)	(0.162)
Race/ethnicity
Hispanic (%)				-0.224***	-0.168***	-0.181***	-0.185***	-0.179***	-0.171***	-0.178***	-0.205***	-0.206***
				(0.043)	(0.046)	(0.046)	(0.046)	(0.047)	(0.047)	(0.048)	(0.057)	(0.057)
African American / Black (%)				-0.640***	-0.548***	-0.545***	-0.547***	-0.545***	-0.536***	-0.568***	-0.591***	-0.591***
				(0.066)	(0.071)	(0.071)	(0.071)	(0.071)	(0.071)	(0.076)	(0.080)	(0.080)
Other non-white race/ethnicity (%)		-0.579***	-0.593***								-0.082	-0.084
		(0.066)	(0.066)								(0.096)	(0.096)
Travel
Workers commuting via transit (%)									-0.196	-0.179	-0.172	-0.169
									(0.190)	(0.191)	(0.191)	(0.191)
Households with vehicle available (%)								-0.119	-0.213	-0.202	-0.198	-0.197
								(0.180)	(0.202)	(0.202)	(0.202)	(0.202)
Able to WFH (based on worker location)												0.011
												(0.104)
Built environment
Miles to CBD							-0.004	-0.004	-0.004^	-0.004^	-0.004^	-0.004^
							(0.002)	(0.002)	(0.002)	(0.002)	(0.002)	(0.002)
Natural log, population density			0.050***	0.074***	0.094***	0.098***	0.090***	0.086***	0.091***	0.091***	0.092***	0.092***
			(0.014)	(0.015)	(0.016)	(0.016)	(0.016)	(0.017)	(0.018)	(0.018)	(0.018)	(0.018)
Tract share of total ridership						-43.725***	-47.312***	-49.263***	-48.579***	-49.130***	-49.068***	-49.125***
						(12.700)	(12.883)	(13.219)	(13.240)	(13.245)	(13.246)	(13.273)
Constant	1.341***	1.418***	0.959***	0.780***	0.656***	0.636***	0.742***	0.882***	0.966***	0.937***	0.937***	0.931***
	(0.026)	(0.027)	(0.131)	(0.134)	(0.139)	(0.139)	(0.153)	(0.261)	(0.274)	(0.275)	(0.275)	(0.281)
Observations	2,607	2,607	2,607	2,607	2,600	2,599	2,599	2,599	2,597	2,597	2,597	2,596
R-squared	0.225	0.248	0.252	0.259	0.263	0.266	0.267	0.267	0.267	0.268	0.268	0.268
Standard errors in parentheses	*** p<0.001, ** p<0.01, * p<0.05, ^ p<0.10
